# Supplementary material for: Anterior insular cortex plays a critical role in interoceptive attention
Source: eLife. 2019 Apr 15;8:e42265. doi: 10.7554/eLife.42265 (PMC6488299; doi:10.7554/eLife.42265)
Supplement: Figure 1—figure supplement 1—source data 1. [file elife-42265-fig1-figsupp1-data1.csv]

id			accuracy		RT		d-prime		beta
	age	gender(Male = 1, Female = 2)	intero	extero	intero	extero	intero	extero	intero	extero
101	22	1	0.74	0.866666667	711	769	1.8282	2.3427	4.45816087	2.16493035
102	26	2	0.85	0.866666667	578	475	2.4416	2.5618	4.305238943	4.123389008
103	21	1	0.95	0.916666667	764	692	3.335	2.9447	1.741843439	2.900269083
104	25	1	0.95	0.916666667	560	667	3.1155	2.9447	0.422950089	2.900269083
105	23	1	0.9	0.9	656	597	2.6119	2.8013	1.665029565	3.365320353
106	23	2	0.95	0.966666667	652	593	3.1155	3.335	2.36434517	1.741843439
107	21	2	0.633333333	0.933333333	748	847	0.6814	3.0022	1	1
108	23	2	0.983333333	0.983333333	633	684	3.6678	3.6678	1	1
109	22	1	0.966666667	0.816666667	684	700	3.6678	2.3979	1	4.253967258
110	19	2	0.866666667	0.9	646	653	2.451	2.6119	0.531207214	0.600589936
111	24	1	0.95	0.683333333	709	717	3.1155	0.9551	2.36434517	1.045712718
112	20	2	0.583333333	0.933333333	706	484	0.455	2.9447	1.197106027	2.900269083
113	29	2	0.55	0.933333333	540	511	0.3875	2.9447	0.912253379	2.900269083
114	21	1	0.75	0.75	757	804	1.5452	1.8242	0.933260939	2.835867481
115	21	2	0.816666667	0.833333333	749	644	1.8387	2.343	1.421804984	4.55468011
116	19	2	0.883333333	0.933333333	680	515	2.5618	3.1155	4.123389008	2.36434517
117	22	2	0.95	0.983333333	998	979	3.1155	3.6678	2.36434517	1
118	23	2	0.85	0.866666667	795	467	2.0782	2.5618	1.160681044	4.123389008
119	19	2	0.9	0.916666667	459	506	2.8013	2.8013	3.365320353	3.365320353
120	18	2	0.883333333	0.933333333	652	518	2.5618	3.0022	4.123389008	1
121	20	1	0.983333333	0.95	722	498	3.6678	3.335	1	1.741843439
122	22	1	0.816666667	0.566666667	685	618	2.0255	0.4109	2.68868345	1.298765996
123	22	2	0.583333333	0.9	746	633	0.4949	2.6755	1.130249336	3.770906977
124	21	2	0.566666667	0.683333333	629	743	0.5069	1.3307	0.898929759	1.141418264
125	21	1	0.833333333	0.916666667	597	516	1.9348	2.8013	1	3.365320353
126	19	1	0.6	0.966666667	740	447	0.56	3.6678	1.28508389	1
127	23	1	0.983333333	0.983333333	655	767	3.6678	3.6678	1	1
128	21	2	0.95	0.95	477	360	3.335	3.335	0.57410441	1.741843439
129	20	2	0.883333333	0.966666667	859	831	2.6755	3.6678	0.265188191	1
130	26	1	0.677966102	0.933333333	725	594	0.9237	2.9447	1.059430236	2.900269083
131	19	2	0.75	0.9	779	472	1.3981	3.2872	1.455151807	1.597477783
132	18	1	1	0.916666667	537	512	3.6678	2.9447	1	2.900269083
133	19	1	0.883333333	0.733333333	863	676	2.7468	1.4076	1.286797071	0.823684855
134	22	2	0.8	0.95	814	803	1.8126	3.1155	1.448452058	2.36434517
135	20	1	0.916666667	0.933333333	741	553	2.9447	2.9447	0.344795594	2.900269083
136	18	2	0.833333333	0.866666667	853	843	2.203	2.4568	2.411668424	4.426425617
137	19	2	0.55	0.633333333	775	880	0.2628	0.7995	1.081832151	1.574402996
138	22	1	0.783333333	0.816666667	774	649	2.0018	1.9045	5.298900785	1.872270471
139	19	1	0.816666667	0.866666667	531	459	2.0255	2.4568	2.68868345	4.426425617
140	18	2	0.966666667	0.85	470	479	3.6678	2.0782	1	0.861563136
141	26	1	0.966666667	0.883333333	680	727	3.335	2.5618	1.741843439	4.123389008
142	22	2	0.466666667	0.733333333	743	1028	-0.1234	1.7503	0.955486542	5.355840459
143	19	1	0.666666667	0.783333333	833	507	1.0107	1.5903	1.595272344	1.315017088
144	25	1	0.933333333	0.916666667	832	824	3.0961	3.0961	2.423408427	2.423408427
