# Supplementary material for: Anterior insular cortex plays a critical role in interoceptive attention
Source: eLife. 2019 Apr 15;8:e42265. doi: 10.7554/eLife.42265 (PMC6488299; doi:10.7554/eLife.42265)
Supplement: Figure 1—figure supplement 2—source data 1. [file elife-42265-fig1-figsupp2-data1.csv]

id			accuracy		RT		d-prime		beta
	age	gender(Male = 1, Female = 0)	intero	extero	intero	extero	intero	extero	intero	extero
201	24	1	0.7	0.95	1196	903	1.198016695	3.335000582	1.513020435	0.57407689
202	23	0	0.5667	0.8167	890	785	0.472548403	2.025486459	1.41269965	2.688898311
203	26	1	0.7667	0.933	586	539	1.541498916	2.944686252	1.689012078	2.900011358
204	23	1	0.7167	0.8333	818	1011	1.278665621	2.009464856	1.827250894	1.744134298
205	21	0	0.8167	0.65	567	650	1.838684908	1.403187337	1.421877118	4.898154211
206	23	0	0.7833	0.95	782	620	1.569534524	3.335000582	0.914631277	1.74192694
207	18	1	0.7667	0.6833	756	827	1.562600099	1.493219809	1.337541865	5.071237969
208	22	0	0.65	1	771	671	1.309514123	3.667829272	0.213498922	1
209	21	0	0.65	0.8167	1035	830	1.160391119	2.233237703	0.343491461	4.962412381
210	21	0	0.6833	0.75	893	670	0.981260394	1.350839014	1.2621751	0.931545121
211	20	1	0.6333	0.8833	669	888	0.857424514	2.561827927	1.794657893	4.123459792
212	22	0	0.8833	0.9333	427	432	2.392323182	3.115466201	0.815233735	2.364187091
213	26	0	0.65	0.8667	729	711	0.790819728	2.456840359	0.835333669	4.4264735
214	23	0	0.7833	0.45	709	812	1.635172129	-0.253347103	1.615119331	0.968417118
215	21	1	0.8333	0.8	599	614	2.009464856	1.931813245	1.744134298	2.811917136
216	20	1	0.9167	0.7667	651	666	2.801336202	1.91756637	3.365811868	5.355492337
217	18	1	0.9333	0.9	474	620	2.944686252	2.778584227	0.344826236	3.439826821
218	21	0	0.6333	0.5	947	863	0.940856738	0	2.145023965	1
219	21	1	0.7833	0.85	1085	1184	1.776424729	2.714425412	0.497212647	3.499167749
220	21	0	0.7	0.7	511	580	1.194423351	1.281551566	0.541502289	2.273196993
221	24	1	0.7833	0.7833	833	517	2.087261739	2.051713016	5.204528273	5.248295612
222	24	1	0.6333	0.9167	1047	959	0.706577457	2.944686252	1.209877872	2.900011358
223	25	0	0.8167	0.8833	532	492	1.8090428	2.675535869	0.892446159	3.771445295
224	23	0	0.8	0.6333	719	788	1.73369734	0.771144482	0.655151637	1.302120919
225	20	0	0.9167	0.95	842	858	2.782637512	3.115466201	0.736797416	2.364187091
226	19	1	0.7333	0.55	1015	1018	1.336494397	0.36485458	1.260758377	1.120749108
227	21	1	0.75	0.9667	496	661	1.668979951	3.667829272	3.042061195	1
228	23	1	0.7	0.9333	730	698	1.053653023	2.944686252	1.106559027	2.900011358
